# Supplementary material for: Conjugation of Palbociclib with MHI-148 Has an Increased Cytotoxic Effect for Breast Cancer Cells and an Altered Mechanism of Action
Source: Molecules. 2022 Jan 27;27(3):880. doi: 10.3390/molecules27030880 (PMC8840619; doi:10.3390/molecules27030880)
Supplement: Supplementary file 1 [file molecules-27-00880-s001.zip]

Archive with 1 entries (1 files):
- molecules-1502955-supplementary.pdf
